# Supplementary material for: First record of the aphid genus Neonipponaphis Takahashi (Hemiptera, Aphididae, Hormaphidinae) from China, with a description of one new species
Source: Zookeys. 2012 Nov 2;236:81–9. doi: 10.3897/zookeys.236.4068 (PMC11331585; doi:10.3897/zookeys.236.4068)
Supplement: XML Treatment for Neonipponaphis [file zookeys.236.4068-treatment1.xml]

<!DOCTYPE tp:taxon-treatment
  PUBLIC "-//TaxonX//DTD Taxonomic Treatment Publishing DTD v0 20100105//EN" "tax-treatment-NSO.dtd">
<tp:taxon-treatment xmlns:tp="http://www.plazi.org/taxpub"><tp:treatment-meta><mixed-citation publication-type="journal"><person-group><name><surname>Chen</surname><given-names>Jing</given-names></name><name><surname>Qiao</surname><given-names>Ge-Xia</given-names></name></person-group><article-title>First record of the aphid genus <italic>Neonipponaphis</italic> Takahashi
          (Hemiptera, Aphididae, Hormaphidinae) from China, with a description of one new species
        </article-title><source>Zookeys</source><day>2</day><month>11</month><year>2012</year><volume>236</volume><fpage>81</fpage><lpage>89</lpage><pub-id pub-id-type="doi">10.3897/zookeys.236.4068</pub-id></mixed-citation></tp:treatment-meta><tp:nomenclature><tp:taxon-name>
            <object-id xmlns:xlink="http://www.w3.org/1999/xlink" content-type="arpha" xlink:type="simple">DD4A1487-E3AE-FB3C-7E14-591EDFF21C3E</object-id>
            <tp:taxon-name-part taxon-name-part-type="genus">Neonipponaphis</tp:taxon-name-part>
            <object-id xmlns:xlink="http://www.w3.org/1999/xlink" xlink:type="simple">http://species-id.net/wiki/Neonipponaphis</object-id>
          </tp:taxon-name><tp:taxon-authority>Takahashi</tp:taxon-authority><tp:nomenclature-citation-list><tp:nomenclature-citation><tp:taxon-name>Neonipponaphis</tp:taxon-name><comment> Takahashi, 1962: 9. Type species: <italic><tp:taxon-name>Neonipponaphis
                    shiiae</tp:taxon-name></italic> Takahashi, 1962; by monotypy.</comment></tp:nomenclature-citation><tp:nomenclature-citation><tp:taxon-name>Neonipponaphis</tp:taxon-name><comment> Takahashi: <xref ref-type="bibr" rid="B2">Ghosh and Raychaudhuri
                1973</xref>: 164; <xref ref-type="bibr" rid="B1">Blackman and Eastop 1994</xref>:
                775; <xref ref-type="bibr" rid="B4">Remaudière and Remaudière 1997</xref>: 187;
                  <xref ref-type="bibr" rid="B3">Nieto Nafría et al. 2011</xref>: 281.</comment></tp:nomenclature-citation></tp:nomenclature-citation-list></tp:nomenclature><tp:treatment-sec sec-type="Generic diagnosis"><title>Generic diagnosis.</title><p>In apterae, body round, flat, and strongly sclerotized. Prosoma consisting of fused
            head, thorax, and abdominal segment I; abdominal segments II–VII fused and distinctly
            separated from prosoma; abdominal segment VIII free. Dorsum of prosoma with scattered
            oval or irregular-shaped pustules and numerous fine setae; abdominal tergites II–VII
            with scattered shorter setae; each tergite with a pair of submarginal setae, setae on
            tergites V and VI shorter than setae on the other tergites; tergites II and VII each
            with a pair of spinal setae; abdominal tergite VIII with 4–8 setae. Eyes with 3 facets
            in apterae and compound in alatae. Antennae in apterae indis<!--PageBreak-->tinctly
            3-segmented, with primary rhinaria placed wide apart on the terminal segment, in alatae
            5-segmented with annular secondary rhinaria. Rostrum short and thick. Ultimate rostral
            segment blunt wedge-shaped, with 2 pairs of primary setae and a pair of secondary setae.
            Legs normal, tibial setae long and fine, hind tibiae with several short peg-like setae
            on distal part; tarsi 2-segmented, claws normal, first tarsal chaetotaxy in apterae: 2,
            2, 2. Abdomen with many long dorsal setae and 4 pairs of spiracles in alatae. Siphunculi
            in apterae small, pore-like, in alatae low but much expanded basally, with distinct
            minute papillae around the pore. Cauda knobbed and constricted at base. Anal plate
            bilobed. Wings dusky and reticulated; fore wings with pterostigma dark and broadly
            rounded at hind margin, media once branched; hind wings with 2 obliques.</p></tp:treatment-sec><tp:treatment-sec sec-type="Distribution"><title>Distribution.</title><p>Japan and here newly recorded from China (Fujian).</p></tp:treatment-sec><tp:treatment-sec sec-type="Host plants"><title>Host plants.</title><p><italic><tp:taxon-name>Castanopsis cuspidata</tp:taxon-name></italic> and
                <italic><tp:taxon-name>Castanopsis eyrei</tp:taxon-name></italic>.</p></tp:treatment-sec><tp:treatment-sec sec-type="Comments"><title>Comments.</title><p>This genus is related to <italic><tp:taxon-name>Nipponaphis</tp:taxon-name></italic>
            Pergande, sharing several characters such as body of apterae aleyrodiform, flattened
            dorsoventrally, consisting of three parts - prosoma, fused abdominal segments II–VII,
            and separate abdominal segment VIII; dorsum of prosoma with scattered pustules;
            abdominal tergites II–VII with 6 pairs of submarginal setae and a pair of posteromesial
            setae on abdominal tergite VII; siphunculi pore-like; tarsi normal, 2-segmented, with
            normal claws; abdomen of alatae with 4 pairs of spiracles, and median vein of fore wings
            once branched. <italic><tp:taxon-name>Neonipponaphis</tp:taxon-name></italic> is
            distinguished by abdominal tergites II–VII distinctly separated from prosoma and the
            presence of numerous fine setae on the dorsum of prosoma and abdominal tergites II-VII
            in apterae.</p></tp:treatment-sec><tp:treatment-sec sec-type="Key to species of Neonipponaphis"><title>Key to species of
            <italic><tp:taxon-name>Neonipponaphis</tp:taxon-name></italic></title><p>(Apterous viviparous females)</p><table-wrap content-type="key" position="anchor" orientation="portrait"><table><tbody><tr><td rowspan="1" colspan="1">1</td><td rowspan="1" colspan="1">Body large, 1.41–1.63 mm long, with longer hind legs,
                    the hind tibiae being 0.10–0.11 times as long as body. Pustules on prosoma
                    small. Spinal and submarginal setae on dorsum of prosoma distinctly longer,
                    thicker, and stiffer than the scattered dorsal setae. Abdominal tergite VIII
                    with 6–8 dorsal setae</td><td rowspan="1" colspan="1"><italic><tp:taxon-name>Neonipponaphis
                        pustulosis</tp:taxon-name></italic> sp. n.</td></tr><tr><td rowspan="1" colspan="1">–</td><td rowspan="1" colspan="1">Body relatively small, 1.11–1.24 mm long, with shorter
                    hind legs, the hind tibiae being 0.09–0.10 times as long as body. Pustules on
                    prosoma large. Spinal and submarginal setae on dorsum of prosoma longer than the
                    scattered dorsal setae but similar to the latter in thickness and hardness.
                    Abdominal tergite VIII with 4–6 dorsal setae</td><td rowspan="1" colspan="1"><italic><tp:taxon-name>Neonipponaphis
                        shiiae</tp:taxon-name></italic> Takahashi</td></tr></tbody></table></table-wrap></tp:treatment-sec><ref-list><ref id="B2"><mixed-citation xmlns:xlink="http://www.w3.org/1999/xlink" xlink:type="simple"><person-group><name name-style="western"><surname>Ghosh</surname><given-names>AK</given-names></name><name name-style="western"><surname>Raychaudhuri</surname><given-names>DN</given-names></name></person-group> (<year>1973</year>)<article-title> Studies on the aphids (Homoptera:
            Aphididae) from eastern India XV. A study of <italic>Nipponaphis</italic> Pergande and
            related genera with descriptions of a new genus and eight new species from eastern India
            Part I.</article-title><source>Kontyû </source><volume>41</volume>:
            <fpage>148</fpage>-<lpage>165</lpage>.</mixed-citation></ref><ref id="B1"><mixed-citation xmlns:xlink="http://www.w3.org/1999/xlink" xlink:type="simple"><person-group><name name-style="western"><surname>Blackman</surname><given-names>RL</given-names></name><name name-style="western"><surname>Eastop</surname><given-names>VF</given-names></name></person-group> (<year>1994</year>)<source> Aphids on the World’s Trees. An Identification
            and Information Guide. CAB International in Association with the Natural History Museum,
            Wallingford, 987 pp. <ext-link ext-link-type="uri" xlink:href="http://www.aphidsonworldsplants.info" xlink:type="simple">http://www.aphidsonworldsplants.info</ext-link> [accessed
          26.IX.2012]</source></mixed-citation></ref><ref id="B4"><mixed-citation xmlns:xlink="http://www.w3.org/1999/xlink" xlink:type="simple"><person-group><name name-style="western"><surname>Remaudière</surname><given-names>G</given-names></name><name name-style="western"><surname>Remaudière</surname><given-names>M</given-names></name></person-group> (<year>1997</year>)<source> Catalogue of the World’s
            Aphididae.</source><publisher-name>Institut National de la Recherche
            Agronomique</publisher-name>, <publisher-loc>Paris</publisher-loc>, <lpage>473</lpage>
          pp.</mixed-citation></ref><ref id="B3"><mixed-citation xmlns:xlink="http://www.w3.org/1999/xlink" xlink:type="simple"><person-group><name name-style="western"><surname>Nieto Nafría</surname><given-names>JM</given-names></name><name name-style="western"><surname>Favret</surname><given-names>C</given-names></name><name name-style="western"><surname>Akimoto</surname><given-names>S</given-names></name><name name-style="western"><surname>Barbagallo</surname><given-names>S</given-names></name><name name-style="western"><surname>Chakrabarti</surname><given-names>S</given-names></name><name name-style="western"><surname>Mier Durante</surname><given-names>MP</given-names></name><name name-style="western"><surname>Miller</surname><given-names>GL</given-names></name><name name-style="western"><surname>Qiao</surname><given-names>G</given-names></name><name name-style="western"><surname>Sano</surname><given-names>M</given-names></name><name name-style="western"><surname>Pérez Hidalgo</surname><given-names>N</given-names></name><name name-style="western"><surname>Stekolshchikov</surname><given-names>AV</given-names></name><name name-style="western"><surname>Wegierek</surname><given-names>P</given-names></name></person-group> (<year>2011</year>)<article-title> Register of genus-group taxa of
            Aphidoidea.</article-title> In: <person-group><name name-style="western"><surname>Nieto Nafría</surname><given-names>JM</given-names></name><name name-style="western"><surname>Favret</surname><given-names>C</given-names></name></person-group> (<role>Eds</role>). <issue-title>Registers of Family-Group and Genus-Group
            Taxa of Aphidoidea (Hemiptera Sternorrhyncha).</issue-title><source>Universidad der
            León, León</source>: <fpage>81</fpage>-<lpage>404</lpage>.</mixed-citation></ref></ref-list></tp:taxon-treatment>
