# Supplementary material for: First record of the aphid genus Neonipponaphis Takahashi (Hemiptera, Aphididae, Hormaphidinae) from China, with a description of one new species
Source: Zookeys. 2012 Nov 2;236:81–9. doi: 10.3897/zookeys.236.4068 (PMC11331585; doi:10.3897/zookeys.236.4068)
Supplement: XML Treatment for Neonipponaphis pustulosis [file zookeys.236.4068-treatment2.xml]

<!DOCTYPE tp:taxon-treatment
  PUBLIC "-//TaxonX//DTD Taxonomic Treatment Publishing DTD v0 20100105//EN" "tax-treatment-NSO.dtd">
<tp:taxon-treatment xmlns:tp="http://www.plazi.org/taxpub"><tp:treatment-meta><mixed-citation publication-type="journal"><person-group><name><surname>Chen</surname><given-names>Jing</given-names></name><name><surname>Qiao</surname><given-names>Ge-Xia</given-names></name></person-group><article-title>First record of the aphid genus <italic>Neonipponaphis</italic> Takahashi
          (Hemiptera, Aphididae, Hormaphidinae) from China, with a description of one new species
        </article-title><source>Zookeys</source><day>2</day><month>11</month><year>2012</year><volume>236</volume><fpage>81</fpage><lpage>89</lpage><pub-id pub-id-type="doi">10.3897/zookeys.236.4068</pub-id></mixed-citation></tp:treatment-meta><tp:nomenclature><tp:taxon-name>
            <object-id xmlns:xlink="http://www.w3.org/1999/xlink" content-type="arpha" xlink:type="simple">AF3CFAD7-6CE0-7184-60C5-AEA8D591AE00</object-id>
            <tp:taxon-name-part taxon-name-part-type="genus">Neonipponaphis</tp:taxon-name-part>
            <tp:taxon-name-part taxon-name-part-type="species">pustulosis</tp:taxon-name-part>
            <object-id xmlns:xlink="http://www.w3.org/1999/xlink" xlink:type="simple">urn:lsid:zoobank.org:act:ED5004C9-48A1-4503-B6C3-60B8746CFC6C</object-id>
            <object-id xmlns:xlink="http://www.w3.org/1999/xlink" xlink:type="simple">http://species-id.net/wiki/Neonipponaphis_pustulosis</object-id>
          </tp:taxon-name><tp:taxon-status xmlns:xlink="http://www.w3.org/1999/xlink" xlink:type="simple">sp. n.</tp:taxon-status><xref ref-type="fig" rid="F1">Figures 1</xref><xref ref-type="fig" rid="F2"/><xref ref-type="fig" rid="F3">–19</xref></tp:nomenclature><tp:treatment-sec sec-type="Locus typicus"><title>Locus typicus.</title><p>China (Fujian, <named-content xmlns:xlink="http://www.w3.org/1999/xlink" content-type="dwc:verbatimCoordinates" xlink:type="simple">27.73279°N,
              117.64512°E</named-content>, altitude 1080 m).<!--PageBreak--></p></tp:treatment-sec><tp:treatment-sec sec-type="Etymology"><title>Etymology.</title><p>The new species is named for the small and crowded pustules on the dorsum of prosoma.
                “<italic><tp:taxon-name>Pustulosis</tp:taxon-name></italic>” (Latin) means “blister,
            bubble”.</p></tp:treatment-sec><tp:treatment-sec sec-type="Description"><title>Description.</title><p><italic>Apterous viviparous females</italic>: Body round, flat, thickened, and strongly
            sclerotized (<xref ref-type="fig" rid="F1">Figs 1</xref><xref ref-type="fig" rid="F2">,
              9</xref><xref ref-type="fig" rid="F3">, 19</xref>). Reddish brown or blackish brown in
            life (<xref ref-type="fig" rid="F3">Figs 18, 19</xref>). For morphometric data see <xref ref-type="table" rid="T1">Table 1</xref>.</p></tp:treatment-sec><tp:treatment-sec sec-type="Mounted specimens"><title>Mounted specimens. </title><p>Body brown; antennae and legs light brown. Prosoma consisting of fused head, thorax,
            and abdominal segment I; abdominal segments II–VII fused and distinctly separated from
            prosoma; abdominal segment VIII free (<xref ref-type="fig" rid="F1">Figs 1</xref><xref ref-type="fig" rid="F2">, 9</xref>). Dorsum of prosoma with many oval or
            irregular-shaped pustules, small and crowded (<xref ref-type="fig" rid="F1">Figs
              1</xref><xref ref-type="fig" rid="F2">, 9</xref><xref ref-type="fig" rid="F2">,
              16</xref>); pustules on vertical area of body similar, but those around the thoracic
            spiracles much smaller, protuberant, and conical in shape. Muscle attachment plates
            distinct, forming radial pattern with dorsal pustules (<xref ref-type="fig" rid="F1">Figs 1</xref><xref ref-type="fig" rid="F2">, 9</xref>). Abdominal tergites II–VII
            wrinkled and with irregular oval markings (<xref ref-type="fig" rid="F1">Fig. 1</xref>).
            Cauda (<xref ref-type="fig" rid="F1">Figs 7</xref><xref ref-type="fig" rid="F2">,
              14</xref>), anal plate (<xref ref-type="fig" rid="F1">Figs 8</xref><xref ref-type="fig" rid="F2">, 15</xref>), and genital plate with spinulose sculptures.
            Dorsum of prosoma and marginal vertical area of body with numerous fine and pointed
            setae; head with a pair of cephalic setae, thick, stiff, and pointed; dorsum
            <!--PageBreak-->of prosoma with 13 pairs of submarginal setae, long, thick, and stiff,
            head dorsum with 3 pairs, pronotum with 2 pairs, mesonotum with 3 pairs, metanotum with
            3 pairs, abdominal tergite I with 2 pairs; pro-, meso-, metanotum, and abdominal tergite
            I each with a pair of spinal setae, long, thick, and stiff; abdominal tergites II–VII
            with 17–27 scattered fine and pointed setae, shorter than dorsal setae on prosoma;
            tergites II–VII each with a pair of long submarginal setae, setae on tergites V and VI
            shorter; tergites II and VII each with a pair of spinal setae, stiff and pointed;
            tergite VIII with 6–8 dorsal setae (<xref ref-type="fig" rid="F1">Fig. 1</xref>).
            Cephalic setae, marginal setae on abdominal tergite I, and dorsal setae on tergite VIII
            1.60–2.88 times, 2.27–3.75 times, and 1.91–3.20 times as long as basal width of antennal
            segment III, respectively. Medial frons not protuberant (<xref ref-type="fig" rid="F1">Figs 1</xref><xref ref-type="fig" rid="F2">, 9</xref>). Eyes 3-faceted (<xref ref-type="fig" rid="F1">Fig. 1</xref>). Antennae short, indistinctly 3-segmented,
            0.14–0.17 times as long as body (<xref ref-type="fig" rid="F1">Figs 4</xref><xref ref-type="fig" rid="F2">, 11</xref>). Setae on antennae sparse; segments I–III each
            with 1, 2, 0+0 setae, respectively; processus terminalis with 3 apical setae. Primary
            rhinaria small, round, protuberant, and<!--PageBreak--> placed wide apart at the apex of
            terminal segment. Rostrum short and thick, not reading mid-coxae. Ultimate rostral
            segment blunt wedge-shaped, 1.43–1.78 times as long as its basal width, 1.23–1.64 times
            as long as second hind tarsal segment, with 2 pairs of primary setae and a pair of
            secondary setae (<xref ref-type="fig" rid="F1">Figs 5</xref><xref ref-type="fig" rid="F2">, 12</xref>). Legs short, smooth, trochanter and femur fused (<xref ref-type="fig" rid="F2">Fig. 9</xref>). Hind tibia 0.10–0.11 times as long as body.
            Setae on legs sparse, tibiae setae long and fine, hind tibiae with several short
            peg-like setae on distal part. Setae on hind tibia 0.79–1.00 times as long as its
            mid-width. First tarsal chaetotaxy: 2, 2, 2. Claws normal. Siphunculi small, pore-like,
            on abdominal tergite VI (<xref ref-type="fig" rid="F1">Figs 6</xref><xref ref-type="fig" rid="F2">, 13</xref>). Cauda knobbed, constricted at base, 0.48–0.64 times as long as
            its basal width, with 7–10 setae (<xref ref-type="fig" rid="F1">Figs 7</xref><xref ref-type="fig" rid="F2">, 14</xref>). Anal plate bilobed, each lobe with 4–6 setae
              (<xref ref-type="fig" rid="F1">Figs 8</xref><xref ref-type="fig" rid="F2">,
            15</xref>). Genital plate transversely oval, with two anterior setae and 12–16 setae
            along the posterior margin.</p><fig id="F1" position="float" orientation="portrait"><label>Figures 1–8.</label><caption><p><italic><tp:taxon-name>Neonipponaphis pustulosis</tp:taxon-name></italic> sp. n.
                Apterous viviparous female: <bold>1</bold> dorsal view of body, with pustules in
                left and chaetotaxy in right <bold>2</bold> fine and pointed scattered dorsal seta
                  <bold>3</bold> long, thick, and stiff dorsal seta <bold>4</bold> antenna
                  <bold>5</bold> ultimate rostral segment <bold>6</bold> siphunculus <bold>7</bold>
                cauda <bold>8</bold> anal plate. Scale bars = 0.10 mm.</p></caption><!--Edit 1--><graphic xmlns:xlink="http://www.w3.org/1999/xlink" xlink:href="zookeys-236-081-g001.jpg" position="float" orientation="portrait" xlink:type="simple" id="oo_22773.jpg"><uri content-type="original_file" xlink:type="simple">https://binary.pensoft.net/fig/22773</uri></graphic></fig><fig id="F2" position="float" orientation="portrait"><label>Figures 9–17.</label><caption><p>(<bold>9–15</bold>) <italic><tp:taxon-name>Neonipponaphis
                    pustulosis</tp:taxon-name></italic> sp. n. Apterous viviparous female:
                  <bold>9</bold> dorsal view of body <bold>10</bold> dorsal setae (long, thick, and
                stiff seta in left, fine and pointed seta in right) <bold>11</bold> antenna
                  <bold>12</bold> ultimate rostral segment <bold>13</bold> siphunculus
                  <bold>14</bold> cauda <bold>15</bold> anal plate. (<bold>16–17</bold>) Dorsal
                pustules on the same scale: <bold>16</bold> <italic><tp:taxon-name>Neonipponaphis
                    pustulosis</tp:taxon-name></italic> sp. n.
                    <bold>17</bold><italic><tp:taxon-name>Neonipponaphis
                  shiiae</tp:taxon-name></italic> Takahashi. Scale bars = 0.10 mm.</p></caption><!--Edit 1--><graphic xmlns:xlink="http://www.w3.org/1999/xlink" xlink:href="zookeys-236-081-g002.jpg" position="float" orientation="portrait" xlink:type="simple" id="oo_22774.jpg"><uri content-type="original_file" xlink:type="simple">https://binary.pensoft.net/fig/22774</uri></graphic></fig></tp:treatment-sec><tp:treatment-sec sec-type="Specimens examined"><title>Specimens examined.</title><p>Holotype: apterous viviparous female, <bold>CHINA:</bold> Fujian (Wuyishan City,
            Xingcun Town, Mount Wuyi, <named-content xmlns:xlink="http://www.w3.org/1999/xlink" content-type="dwc:verbatimCoordinates" xlink:type="simple">27.73279°N, 117.64512°E</named-content>, altitude 1080 m), 11 Jun. 2011, No.
            26868-1-3, on <italic><tp:taxon-name>Castanopsis eyrei</tp:taxon-name></italic>, coll.
            J. Chen, Q. H. Liu, and X. T. Li (NZMCAS). <italic>Paratypes</italic>: 13 apterous
            viviparous females, with the same collection data as holotype.</p></tp:treatment-sec><tp:treatment-sec sec-type="Taxonomic notes"><title>Taxonomic notes.</title><p>The new species is similar to the type species <italic><tp:taxon-name>Neonipponaphis
                shiiae</tp:taxon-name></italic> Takahashi, but differs in morphology by the
            characters given in the key.</p></tp:treatment-sec><tp:treatment-sec sec-type="Host plant"><title>Host plant.</title><p><italic><tp:taxon-name>Castanopsis eyrei</tp:taxon-name></italic>.</p></tp:treatment-sec><tp:treatment-sec sec-type="Biology"><title>Biology.</title><p>Apterous exules live on the twigs of the host plants and are attended by ants (<xref ref-type="fig" rid="F3">Figs 18, 19</xref>). Other morphs and life cycle are unknown.
            Typical life cycle of nipponaphidines is host-alternating and holocyclic, with gall
            formation on <italic><tp:taxon-name>Distylium</tp:taxon-name></italic>. Thus, this
            species is either anholocyclic on <italic><tp:taxon-name>Castanopsis
                eyrei</tp:taxon-name></italic> or has gall-inhabiting generations still unknown or
            known under another name on <italic><tp:taxon-name>Distylium</tp:taxon-name></italic>.
            Field observations, transfer experiments, and molecular study are needed to elucidate
            its life cycle.</p><fig id="F3" position="float" orientation="portrait"><label>Figures 18–19.</label><caption><p><italic><tp:taxon-name>Neonipponaphis pustulosis</tp:taxon-name></italic> sp. n.
                  <bold>18</bold> a colony on the twig of <italic><tp:taxon-name>Castanopsis
                    eyrei</tp:taxon-name></italic>, attended by an ant <bold>19</bold> apterous
                viviparous females in life.</p></caption><!--Edit 1--><graphic xmlns:xlink="http://www.w3.org/1999/xlink" xlink:href="zookeys-236-081-g003.jpg" position="float" orientation="portrait" xlink:type="simple" id="oo_22775.jpg"><uri content-type="original_file" xlink:type="simple">https://binary.pensoft.net/fig/22775</uri></graphic></fig></tp:treatment-sec><tp:treatment-sec><!--Section generated to contain objects referenced in tp:taxon-treatment.--><table-wrap id="T1" position="float" orientation="portrait"><label>Table 1.</label><caption><p>Morphometric data of species of
              <italic><tp:taxon-name>Neonipponaphis</tp:taxon-name></italic> (in mm).</p></caption><table><tbody><tr><th rowspan="3" colspan="2">Parts&lt;br/&gt; (For abbreviations see Materials and
                methods)</th><th rowspan="1" colspan="3"><italic><tp:taxon-name>Neonipponaphis
                    pustulosis</tp:taxon-name></italic> sp. n.</th><th rowspan="1" colspan="3"><italic><tp:taxon-name>Neonipponaphis
                    shiiae</tp:taxon-name></italic> Takahashi</th></tr><tr><th rowspan="1" colspan="3">Apterous vivipara (n=14)</th><th rowspan="1" colspan="3">Apterous vivipara (n=10)</th></tr><tr><th rowspan="1" colspan="1">Mean</th><th rowspan="1" colspan="1">Range</th><th rowspan="1" colspan="1">Standard Deviation</th><th rowspan="1" colspan="1">Mean</th><th rowspan="1" colspan="1">Range</th><th rowspan="1" colspan="1">Standard Deviation</th></tr><tr><td rowspan="15" colspan="1">Length (mm)</td><td rowspan="1" colspan="1">Body length</td><td rowspan="1" colspan="1">1.532</td><td rowspan="1" colspan="1">1.406–1.628</td><td rowspan="1" colspan="1">0.062</td><td rowspan="1" colspan="1">1.169</td><td rowspan="1" colspan="1">1.114–1.238</td><td rowspan="1" colspan="1">0.049</td></tr><tr><td rowspan="1" colspan="1">Body width</td><td rowspan="1" colspan="1">1.388</td><td rowspan="1" colspan="1">1.184–1.628</td><td rowspan="1" colspan="1">0.126</td><td rowspan="1" colspan="1">1.058</td><td rowspan="1" colspan="1">0.960–1.171</td><td rowspan="1" colspan="1">0.074</td></tr><tr><td rowspan="1" colspan="1">Whole antenna</td><td rowspan="1" colspan="1">0.242</td><td rowspan="1" colspan="1">0.221–0.259</td><td rowspan="1" colspan="1">0.011</td><td rowspan="1" colspan="1">0.211</td><td rowspan="1" colspan="1">0.187–0.221</td><td rowspan="1" colspan="1">0.010</td></tr><tr><td rowspan="1" colspan="1">URS</td><td rowspan="1" colspan="1">0.078</td><td rowspan="1" colspan="1">0.072–0.086</td><td rowspan="1" colspan="1">0.005</td><td rowspan="1" colspan="1">0.071</td><td rowspan="1" colspan="1">0.067–0.077</td><td rowspan="1" colspan="1">0.004</td></tr><tr><td rowspan="1" colspan="1">Hind trochanter and femur</td><td rowspan="1" colspan="1">0.122</td><td rowspan="1" colspan="1">0.115–0.134</td><td rowspan="1" colspan="1">0.009</td><td rowspan="1" colspan="1">0.092</td><td rowspan="1" colspan="1">0.077–0.096</td><td rowspan="1" colspan="1">0.007</td></tr><tr><td rowspan="1" colspan="1">Hind tibia</td><td rowspan="1" colspan="1">0.160</td><td rowspan="1" colspan="1">0.144–0.173</td><td rowspan="1" colspan="1">0.013</td><td rowspan="1" colspan="1">0.112</td><td rowspan="1" colspan="1">0.106–0.115</td><td rowspan="1" colspan="1">0.006</td></tr><tr><td rowspan="1" colspan="1">2HT</td><td rowspan="1" colspan="1">0.057</td><td rowspan="1" colspan="1">0.053–0.062</td><td rowspan="1" colspan="1">0.004</td><td rowspan="1" colspan="1">0.044</td><td rowspan="1" colspan="1">0.038–0.048</td><td rowspan="1" colspan="1">0.003</td></tr><tr><td rowspan="1" colspan="1">Cauda</td><td rowspan="1" colspan="1">0.028</td><td rowspan="1" colspan="1">0.024–0.034</td><td rowspan="1" colspan="1">0.003</td><td rowspan="1" colspan="1">0.028</td><td rowspan="1" colspan="1">0.024–0.029</td><td rowspan="1" colspan="1">0.002</td></tr><tr><td rowspan="1" colspan="1">BW Cauda</td><td rowspan="1" colspan="1">0.053</td><td rowspan="1" colspan="1">0.048–0.058</td><td rowspan="1" colspan="1">0.004</td><td rowspan="1" colspan="1">0.055</td><td rowspan="1" colspan="1">0.053–0.058</td><td rowspan="1" colspan="1">0.002</td></tr><tr><td rowspan="1" colspan="1">Ant.IIIBW</td><td rowspan="1" colspan="1">0.022</td><td rowspan="1" colspan="1">0.019–0.026</td><td rowspan="1" colspan="1">0.002</td><td rowspan="1" colspan="1">0.019</td><td rowspan="1" colspan="1">0.017–0.022</td><td rowspan="1" colspan="1">0.001</td></tr><tr><td rowspan="1" colspan="1">MW Hind tibia</td><td rowspan="1" colspan="1">0.034</td><td rowspan="1" colspan="1">0.029–0.036</td><td rowspan="1" colspan="1">0.003</td><td rowspan="1" colspan="1">0.027</td><td rowspan="1" colspan="1">0.026–0.029</td><td rowspan="1" colspan="1">0.001</td></tr><tr><td rowspan="1" colspan="1">Cephalic setae</td><td rowspan="1" colspan="1">0.047</td><td rowspan="1" colspan="1">0.038–0.058</td><td rowspan="1" colspan="1">0.009</td><td rowspan="1" colspan="1">0.064</td><td rowspan="1" colspan="1">0.053–0.074</td><td rowspan="1" colspan="1">0.008</td></tr><tr><td rowspan="1" colspan="1">Setae on Tergum I</td><td rowspan="1" colspan="1">0.068</td><td rowspan="1" colspan="1">0.060–0.079</td><td rowspan="1" colspan="1">0.008</td><td rowspan="1" colspan="1">0.073</td><td rowspan="1" colspan="1">0.058–0.091</td><td rowspan="1" colspan="1">0.010</td></tr><tr><td rowspan="1" colspan="1">Setae on Tergum VIII</td><td rowspan="1" colspan="1">0.055</td><td rowspan="1" colspan="1">0.046–0.077</td><td rowspan="1" colspan="1">0.010</td><td rowspan="1" colspan="1">0.037</td><td rowspan="1" colspan="1">0.034–0.043</td><td rowspan="1" colspan="1">0.004</td></tr><tr><td rowspan="1" colspan="1">Setae on Hind tibia</td><td rowspan="1" colspan="1">0.030</td><td rowspan="1" colspan="1">0.026–0.036</td><td rowspan="1" colspan="1">0.004</td><td rowspan="1" colspan="1">0.028</td><td rowspan="1" colspan="1">0.024–0.034</td><td rowspan="1" colspan="1">0.004</td></tr><tr><td rowspan="10" colspan="1">No. of setae on</td><td rowspan="1" colspan="1">Ant.I</td><td rowspan="1" colspan="1"/><td rowspan="1" colspan="1">1</td><td rowspan="1" colspan="1"/><td rowspan="1" colspan="1"/><td rowspan="1" colspan="1">1</td><td rowspan="1" colspan="1"/></tr><tr><td rowspan="1" colspan="1">Ant.II</td><td rowspan="1" colspan="1"/><td rowspan="1" colspan="1">2</td><td rowspan="1" colspan="1"/><td rowspan="1" colspan="1"/><td rowspan="1" colspan="1">2</td><td rowspan="1" colspan="1"/></tr><tr><td rowspan="1" colspan="1">Ant.IIIb</td><td rowspan="1" colspan="1"/><td rowspan="1" colspan="1">0</td><td rowspan="1" colspan="1"/><td rowspan="1" colspan="1"/><td rowspan="1" colspan="1">0</td><td rowspan="1" colspan="1"/></tr><tr><td rowspan="1" colspan="1">PT</td><td rowspan="1" colspan="1"/><td rowspan="1" colspan="1">0+3</td><td rowspan="1" colspan="1"/><td rowspan="1" colspan="1"/><td rowspan="1" colspan="1">0+3</td><td rowspan="1" colspan="1"/></tr><tr><td rowspan="1" colspan="1">URS</td><td rowspan="1" colspan="1"/><td rowspan="1" colspan="1">6</td><td rowspan="1" colspan="1"/><td rowspan="1" colspan="1"/><td rowspan="1" colspan="1">6</td><td rowspan="1" colspan="1"/></tr><tr><td rowspan="1" colspan="1">Terga II–VII</td><td rowspan="1" colspan="1"/><td rowspan="1" colspan="1">17–27</td><td rowspan="1" colspan="1"/><td rowspan="1" colspan="1"/><td rowspan="1" colspan="1">14–20</td><td rowspan="1" colspan="1"/></tr><tr><td rowspan="1" colspan="1">Tergum VIII</td><td rowspan="1" colspan="1"/><td rowspan="1" colspan="1">6–8</td><td rowspan="1" colspan="1"/><td rowspan="1" colspan="1"/><td rowspan="1" colspan="1">4–6</td><td rowspan="1" colspan="1"/></tr><tr><td rowspan="1" colspan="1">Cauda</td><td rowspan="1" colspan="1"/><td rowspan="1" colspan="1">7–10</td><td rowspan="1" colspan="1"/><td rowspan="1" colspan="1"/><td rowspan="1" colspan="1">8–10</td><td rowspan="1" colspan="1"/></tr><tr><td rowspan="1" colspan="1">Each lobe of AP</td><td rowspan="1" colspan="1"/><td rowspan="1" colspan="1">4–6</td><td rowspan="1" colspan="1"/><td rowspan="1" colspan="1"/><td rowspan="1" colspan="1">4–6</td><td rowspan="1" colspan="1"/></tr><tr><td rowspan="1" colspan="1">GP</td><td rowspan="1" colspan="1"/><td rowspan="1" colspan="1">14–18</td><td rowspan="1" colspan="1"/><td rowspan="1" colspan="1"/><td rowspan="1" colspan="1">14–19</td><td rowspan="1" colspan="1"/></tr><tr><td rowspan="9" colspan="1">Ratio (times)</td><td rowspan="1" colspan="1">Whole antenna / Body</td><td rowspan="1" colspan="1">0.16</td><td rowspan="1" colspan="1">0.14–0.17</td><td rowspan="1" colspan="1">0.008</td><td rowspan="1" colspan="1">0.18</td><td rowspan="1" colspan="1">0.17–0.19</td><td rowspan="1" colspan="1">0.008</td></tr><tr><td rowspan="1" colspan="1">Hind tibia / Body</td><td rowspan="1" colspan="1">0.11</td><td rowspan="1" colspan="1">0.10–0.11</td><td rowspan="1" colspan="1">0.007</td><td rowspan="1" colspan="1">0.10</td><td rowspan="1" colspan="1">0.09–0.10</td><td rowspan="1" colspan="1">0.009</td></tr><tr><td rowspan="1" colspan="1">URS / BW URS</td><td rowspan="1" colspan="1">1.63</td><td rowspan="1" colspan="1">1.43–1.78</td><td rowspan="1" colspan="1">0.173</td><td rowspan="1" colspan="1">1.24</td><td rowspan="1" colspan="1">1.17–1.45</td><td rowspan="1" colspan="1">0.102</td></tr><tr><td rowspan="1" colspan="1">URS / 2HT</td><td rowspan="1" colspan="1">1.43</td><td rowspan="1" colspan="1">1.23–1.64</td><td rowspan="1" colspan="1">0.203</td><td rowspan="1" colspan="1">1.57</td><td rowspan="1" colspan="1">1.47–1.67</td><td rowspan="1" colspan="1">0.066</td></tr><tr><td rowspan="1" colspan="1">Cauda / BW Cauda</td><td rowspan="1" colspan="1">0.54</td><td rowspan="1" colspan="1">0.48–0.64</td><td rowspan="1" colspan="1">0.058</td><td rowspan="1" colspan="1">0.50</td><td rowspan="1" colspan="1">0.45–0.55</td><td rowspan="1" colspan="1">0.040</td></tr><tr><td rowspan="1" colspan="1">Cephalic setae / Ant.IIIBW</td><td rowspan="1" colspan="1">2.21</td><td rowspan="1" colspan="1">1.60–2.88</td><td rowspan="1" colspan="1">0.547</td><td rowspan="1" colspan="1">3.31</td><td rowspan="1" colspan="1">2.67–3.88</td><td rowspan="1" colspan="1">0.460</td></tr><tr><td rowspan="1" colspan="1">Setae on Tergum I / Ant.IIIBW</td><td rowspan="1" colspan="1">3.00</td><td rowspan="1" colspan="1">2.27–3.75</td><td rowspan="1" colspan="1">0.676</td><td rowspan="1" colspan="1">3.77</td><td rowspan="1" colspan="1">3.00–4.75</td><td rowspan="1" colspan="1">0.572</td></tr><tr><td rowspan="1" colspan="1">Setae on Tergum VIII / Ant.IIIBW</td><td rowspan="1" colspan="1">2.49</td><td rowspan="1" colspan="1">1.91–3.20</td><td rowspan="1" colspan="1">0.416</td><td rowspan="1" colspan="1">1.89</td><td rowspan="1" colspan="1">1.56–2.25</td><td rowspan="1" colspan="1">0.253</td></tr><tr><td rowspan="1" colspan="1">Setae on Hind tibia / MW Hind tibia</td><td rowspan="1" colspan="1">0.88</td><td rowspan="1" colspan="1">0.79–1.00</td><td rowspan="1" colspan="1">0.102</td><td rowspan="1" colspan="1">1.00</td><td rowspan="1" colspan="1">0.91–1.17</td><td rowspan="1" colspan="1">0.120</td></tr></tbody></table></table-wrap></tp:treatment-sec></tp:taxon-treatment>
