# Supplementary material for: First record of the aphid genus Neonipponaphis Takahashi (Hemiptera, Aphididae, Hormaphidinae) from China, with a description of one new species
Source: Zookeys. 2012 Nov 2;236:81–9. doi: 10.3897/zookeys.236.4068 (PMC11331585; doi:10.3897/zookeys.236.4068)
Supplement: XML Treatment for Neonipponaphis shiiae [file zookeys.236.4068-treatment3.xml]

<!DOCTYPE tp:taxon-treatment
  PUBLIC "-//TaxonX//DTD Taxonomic Treatment Publishing DTD v0 20100105//EN" "tax-treatment-NSO.dtd">
<tp:taxon-treatment xmlns:tp="http://www.plazi.org/taxpub"><tp:treatment-meta><mixed-citation publication-type="journal"><person-group><name><surname>Chen</surname><given-names>Jing</given-names></name><name><surname>Qiao</surname><given-names>Ge-Xia</given-names></name></person-group><article-title>First record of the aphid genus <italic>Neonipponaphis</italic> Takahashi
          (Hemiptera, Aphididae, Hormaphidinae) from China, with a description of one new species
        </article-title><source>Zookeys</source><day>2</day><month>11</month><year>2012</year><volume>236</volume><fpage>81</fpage><lpage>89</lpage><pub-id pub-id-type="doi">10.3897/zookeys.236.4068</pub-id></mixed-citation></tp:treatment-meta><tp:nomenclature><tp:taxon-name>
            <object-id xmlns:xlink="http://www.w3.org/1999/xlink" content-type="arpha" xlink:type="simple">E03CA7D1-7185-82C6-D61C-A116614DA8F2</object-id>
            <tp:taxon-name-part taxon-name-part-type="genus">Neonipponaphis</tp:taxon-name-part>
            <tp:taxon-name-part taxon-name-part-type="species">shiiae</tp:taxon-name-part>
            <object-id xmlns:xlink="http://www.w3.org/1999/xlink" xlink:type="simple">http://species-id.net/wiki/Neonipponaphis_shiiae</object-id>
          </tp:taxon-name><tp:taxon-authority>Takahashi</tp:taxon-authority><xref ref-type="fig" rid="F4">Figure 20</xref><tp:nomenclature-citation-list><tp:nomenclature-citation><tp:taxon-name>Neonipponaphis shiiae</tp:taxon-name><comment> Takahashi, 1962: 9.</comment></tp:nomenclature-citation><tp:nomenclature-citation><tp:taxon-name>Neonipponaphis shiiae</tp:taxon-name><comment> Takahashi: <xref ref-type="bibr" rid="B1">Blackman and Eastop 1994</xref>:
                775; <xref ref-type="bibr" rid="B4">Remaudière and Remaudière 1997</xref>:
                187.</comment></tp:nomenclature-citation></tp:nomenclature-citation-list></tp:nomenclature><tp:treatment-sec sec-type="Specimens examined"><title>Specimens examined.</title><p>10 apterous viviparous females, <bold>JAPAN:</bold> Gifu Prefecture, 20 Jul. 1968, No.
            E534, on <italic><tp:taxon-name>Castanopsis</tp:taxon-name></italic> sp., coll. M. Sorin
            (NZMCAS).</p></tp:treatment-sec><tp:treatment-sec sec-type="Distribution"><title>Distribution.</title><p>Japan.</p></tp:treatment-sec><tp:treatment-sec sec-type="Host plant"><title>Host plant.</title><p><italic><tp:taxon-name>Castanopsis cuspidata</tp:taxon-name></italic>.</p></tp:treatment-sec><tp:treatment-sec sec-type="Biology"><title>Biology. </title><p>This species colonizes the branches and shoots of the host plants (<xref ref-type="bibr" rid="B5">Takahashi 1962</xref>).<!--PageBreak--></p><fig id="F4" position="float" orientation="portrait"><label>Figure 20.</label><caption><p><italic><tp:taxon-name>Neonipponaphis
                  shiia</tp:taxon-name></italic><italic>e</italic> Takahashi. Apterous viviparous
                female, dorsal view of body. Scale bar = 0.10 mm.</p></caption><!--Edit 1--><graphic xmlns:xlink="http://www.w3.org/1999/xlink" xlink:href="zookeys-236-081-g004.jpg" position="float" orientation="portrait" xlink:type="simple" id="oo_22777.jpg"><uri content-type="original_file" xlink:type="simple">https://binary.pensoft.net/fig/22777</uri></graphic></fig></tp:treatment-sec><ref-list><ref id="B1"><mixed-citation xmlns:xlink="http://www.w3.org/1999/xlink" xlink:type="simple"><person-group><name name-style="western"><surname>Blackman</surname><given-names>RL</given-names></name><name name-style="western"><surname>Eastop</surname><given-names>VF</given-names></name></person-group> (<year>1994</year>)<source> Aphids on the World’s Trees. An Identification
            and Information Guide. CAB International in Association with the Natural History Museum,
            Wallingford, 987 pp. <ext-link ext-link-type="uri" xlink:href="http://www.aphidsonworldsplants.info" xlink:type="simple">http://www.aphidsonworldsplants.info</ext-link> [accessed
          26.IX.2012]</source></mixed-citation></ref><ref id="B4"><mixed-citation xmlns:xlink="http://www.w3.org/1999/xlink" xlink:type="simple"><person-group><name name-style="western"><surname>Remaudière</surname><given-names>G</given-names></name><name name-style="western"><surname>Remaudière</surname><given-names>M</given-names></name></person-group> (<year>1997</year>)<source> Catalogue of the World’s
            Aphididae.</source><publisher-name>Institut National de la Recherche
            Agronomique</publisher-name>, <publisher-loc>Paris</publisher-loc>, <lpage>473</lpage>
          pp.</mixed-citation></ref><ref id="B5"><mixed-citation xmlns:xlink="http://www.w3.org/1999/xlink" xlink:type="simple"><person-group><name name-style="western"><surname>Takahashi</surname><given-names>R</given-names></name></person-group> (<year>1962</year>)<source> Aphids causing galls on <italic>Distylium
              racemosum</italic> in Japan, with descriptions of two new related species (Aphididae,
            Homoptera). Bulletin of the University of Osaka Prefecture, Series B 13: 1–11. <ext-link ext-link-type="uri" xlink:href="http://www.bioenv.osakafu-u.ac.jp/bulletin/v13/v13_03.pdf" xlink:type="simple">http://www.bioenv.osakafu-u.ac.jp/bulletin/v13/v13_03.pdf</ext-link> [accessed
            26.IX.2012]</source></mixed-citation></ref></ref-list></tp:taxon-treatment>
